# Supplementary material for: The first data on the freshwater microcrustaceans of Shokalsky Island (Russian Arctic)
Source: Biodivers Data J. 2016 Dec 23;(4):e10930. doi: 10.3897/BDJ.4.e10930 (PMC5267526; doi:10.3897/BDJ.4.e10930)
Supplement: XML Treatment for Graptoleberis testudinaria [file BDJ.4.e10930-treatment7.xml]

<!DOCTYPE tp:taxon-treatment
  PUBLIC "-//TaxonX//DTD Taxonomic Treatment Publishing DTD v0 20100105//EN" "tax-treatment-NSO.dtd">
<tp:taxon-treatment xmlns:tp="http://www.plazi.org/taxpub"><tp:treatment-meta><mixed-citation publication-type="journal"><person-group><name><surname>Novichkova</surname><given-names>Anna</given-names></name></person-group><article-title>The first data on the freshwater microcrustaceans of Shokalsky Island (Russian Arctic)</article-title><source>Biodivers Data J</source><day>23</day><month>12</month><year>2016</year><volume>2016</volume><issue>4</issue><pub-id pub-id-type="doi">10.3897/BDJ.4.e10930</pub-id></mixed-citation></tp:treatment-meta><tp:nomenclature><tp:taxon-name><tp:taxon-name-part taxon-name-part-type="genus">Graptoleberis</tp:taxon-name-part> <tp:taxon-name-part taxon-name-part-type="species">testudinaria</tp:taxon-name-part></tp:taxon-name><tp:taxon-authority>(Fischer, 1848)</tp:taxon-authority></tp:nomenclature><tp:treatment-sec sec-type="Notes"><title>Notes</title><p>locality no. 17. <bold>Distribution</bold> (subsp. <italic><tp:taxon-name><tp:taxon-name-part taxon-name-part-type="subspecies">testudinaria</tp:taxon-name-part></tp:taxon-name></italic>): AT, AU, NA, NT, OL, PA.</p></tp:treatment-sec></tp:taxon-treatment>
